# Supplementary material for: Identification of a Novel Antagonist of BRS-3 from Natural Products and Its Protective Effects Against H2O2-Induced Cardiomyocyte Injury
Source: Int J Mol Sci. 2025 Mar 18;26(6):2745. doi: 10.3390/ijms26062745 (PMC11943355; doi:10.3390/ijms26062745)
Supplement: Supplementary file 1 [file ijms-26-02745-s001.zip]

Archive with 1 entries (1 files):
- ijms-3504425-supplementary.pdf
